# Supplementary material for: Evolution of Graves’ Disease during Immune Reconstitution following Nonmyeloablative Haploidentical Peripheral Blood Stem Cell Transplantation in a Boy Carrying Germline SAMD9L and FLT3 Variants
Source: Int J Mol Sci. 2022 Aug 22;23(16):9494. doi: 10.3390/ijms23169494 (PMC9409095; doi:10.3390/ijms23169494)
Supplement: Supplementary file 1 [file ijms-23-09494-s001.zip]

Archive with 1 entries (1 files):
- ijms-1853556-supplementary.pdf
